# Supplementary material for: Optimization and Spectrum–Effect Analysis of Ultrasonically Extracted Antioxidant Flavonoids from Persicae Ramulus
Source: Molecules. 2024 Aug 15;29(16):3860. doi: 10.3390/molecules29163860 (PMC11356933; doi:10.3390/molecules29163860)
Supplement: Supplementary file 1 [file molecules-29-03860-s001.zip]

Archive with 1 entries (1 files):
- molecules-3091434-supplementary.pdf
